# Supplementary material for: Efficient Photocatalytic Hydrogen Production over NiS-Modified Cadmium and Manganese Sulfide Solid Solutions
Source: Materials (Basel). 2022 Nov 14;15(22):8026. doi: 10.3390/ma15228026 (PMC9696279; doi:10.3390/ma15228026)
Supplement: Supplementary file 1 [file materials-15-08026-s001.zip]

Archive with 1 entries (1 files):
- materials-2012269-supplementary.pdf
